# Supplementary material for: The Lignan-Rich Fraction from Sambucus williamsii Hance Exerts Bone Protective Effects via Altering Circulating Serotonin and Gut Microbiota in Rats
Source: Nutrients. 2022 Nov 8;14(22):4718. doi: 10.3390/nu14224718 (PMC9692752; doi:10.3390/nu14224718)
Supplement: Supplementary file 1 [file nutrients-14-04718-s001.zip]

Archive with 1 entries (1 files):
- nutrients-1959289-supplementary.pdf
